# Supplementary material for: Structural Characterization of a Novel Pectin Polysaccharide from Mango (Mangifera indica L.) Peel and Its Regulatory Effects on the Gut Microbiota in High-Fat Diet-Induced Obese Mice
Source: Foods. 2025 Aug 21;14(16):2910. doi: 10.3390/foods14162910 (PMC12385833; doi:10.3390/foods14162910)
Supplement: Supplementary file 1 [file foods-14-02910-s001.zip]

Archive with 1 entries (1 files):
- foods-3764180-supplementary.pdf
